# Supplementary material for: The C-terminal ZZ domain of the Drosophila ORB2 RNA-binding protein is required for spermatid individualization
Source: G3 (Bethesda). 2025 Oct 31;16(1):jkaf260. doi: 10.1093/g3journal/jkaf260 (PMC12774597; doi:10.1093/g3journal/jkaf260)
Supplement: jkaf260_Supplementary_Data [file jkaf260_supplementary_data.zip]

Archive with 2 entries (2 files):
- Figure_S1_G3-2025-406341.pdf
- Figure_S1_Legend_G3-2025-406341.docx
